# Supplementary material for: The Bending Properties of Hybrid Cross-Laminated Timber (CLT) Using Various Species Combinations
Source: Materials (Basel). 2023 Nov 14;16(22):7153. doi: 10.3390/ma16227153 (PMC10672904; doi:10.3390/ma16227153)
Supplement: Supplementary file 1 [file materials-16-07153-s001.zip]

Archive with 1 entries (1 files):
- materials-2686989-supplementary.pdf
